# Supplementary material for: Effect of Coconut and Chestnut Flour Supplementations on Texture, Nutritional and Sensory Properties of Baked Wheat Based Bread
Source: Molecules. 2021 Jul 30;26(15):4641. doi: 10.3390/molecules26154641 (PMC8347958; doi:10.3390/molecules26154641)
Supplement: Supplementary file 1 [file molecules-26-04641-s001.zip]

Archive with 1 entries (1 files):
- molecules-1303297-supplementary.pdf
